# Supplementary material for: SVP-like MADS Box Genes Control Dormancy and Budbreak in Apple
Source: Front Plant Sci. 2017 Apr 4;8:477. doi: 10.3389/fpls.2017.00477 (PMC5378812; doi:10.3389/fpls.2017.00477)
Supplement: Supplementary file 2 [file Table_1.xlsx]

## Sheet: Sheet1
Table S1. qPCR primer sets used in this study
GenBank accession ID	Sequence ID	Primer ID	Orientation	Sequence 5'-3'	size of product
HM122604	MdDAMb	RMW668	F	AGGATGGTGATGTTATCCGGA	291bp
		RMW417	R	TAAGGACACACGGATCACTC
HM122599	MdSVPa	RMW418	F	ATCCCTGTAACTCAAACAACG	113bp
		RMW667	R	ATCGAAATTGATGCATCATA
KT582786	MdDAMa	RMW670	F	GGGAAGTTGTACTTCCTTAACTA	91bp
		RMW671	R	CTTCCAATTTGTTTTCGAGTTA
KT582787	MdDAMc	RMW684	F	GTTAAGAAGTGGACACAGATAGGA	127bp
		RMW685	R	CGTATCTTACAATAACTCGA
LC004730	MdSVPb	RMW663	F	CTCAAGACTATGACAACTCAGT	122bp
		RMW664	R	TCATTCAACATTTAAAGTCAA
CN892118	MdSGL29F	RMW677	F	TACTGGAAGACCTGTTTTGG	125bp
		RMW678	R	CTTCCTCGTCGTCATCGAAT
KT582786	MdDAMa	RMW686	F	TCCAAAATTGCTCGGAAAAT	1034bp (full-length)
		RMW687	R	TTAGCTTGTCATCCCCAACC
KT582787	MdDAMc	RMW698	F	TCCTTCCGAAATTTCTTTGGTTTCC	928bp (full-length)
		RMW685	R	AAATCATTCGTATCTTACAATA
LC004730	MdSVPb	RMW694	F	GGAGATGGAGATGGAGATGG	1004bp (full-length)
		RMW664	R	TCATTCAACATTTAAAGTCAA
