# Supplementary material for: SVP-like MADS Box Genes Control Dormancy and Budbreak in Apple
Source: Front Plant Sci. 2017 Apr 4;8:477. doi: 10.3389/fpls.2017.00477 (PMC5378812; doi:10.3389/fpls.2017.00477)
Supplement: Supplementary file 3 [file Table_2.XLSX]

## Sheet: Sheet1
Table S2. Identification of DAM and SVP in apple
Nomenclature in this study	Royal Gala ESTs and transcripts	Genbank accession	Mimida et al (2015)	Wisniewski et al (2015)	Nakano et al	Porto et al (2016)	Genome accession	e-value	Chromosome No.
MdDAMa	identified		MdDAMa (Mdo003921)	MdDAM1 (AJW82921)		MdDAM1 (KT582786)b	MDP0000322567	2e-78	Chr16
MdDAMb	MdMADS20	HM122604	MdDAMb (ADL36743, Mdo014533)			SVP-like/DAM-Like	MDP0000255146	1e-61	Chr16
MdDAMc	identified		MdDAMc	MdDAM2 (AJW82922)		MdDAM2 (KT582787)b	MDP0000259294	2e-95	Chr8
MdSVPa	MdMADS16	HM122599 (MdMADS16)	MdSVPa (DQ402055, HM122599, Mdo003914)		MdJa (LC004728, LC004729)	MdJa (KT582788)c	MDP0000233948	1e-120	Chr11
MdSVPb	identified		MdSVPba	MdDAM3 (AJW82923)	MdJb (LC004730)	MdJb	MDP0000209705	1e-131	Chr4
	not identified		MdDAMd*a			MdDAM3*	MDP0000527190	5e-73	Chr8
	not identified					MdDAM4 (KT582789)b	MDP0000232313	3e-67	Chr8
a expression could not be confirmed (Mimida et al. 2015)
b expression confirmed my Porto et al. 2016
* pseudogene or misanotation, similar to MdDAM4
Sequence accession numbers in brackets: Genbank (http://www.ncbi.nlm.nih.gov/genbank/) or PlantTFDB (http://planttfdb.cbi.pku.edu.cn/)
